# Supplementary material for: Whole Genome Sequencing of Influenza A and B Viruses With the MinION Sequencer in the Clinical Setting: A Pilot Study
Source: Front Microbiol. 2018 Nov 13;9:2748. doi: 10.3389/fmicb.2018.02748 (PMC6243006; doi:10.3389/fmicb.2018.02748)
Supplement: Supplementary file 1 [file Table_1.XLSX]

## Sheet: TableS1
Table S1. Primer sets for multiplex RT-PCR and nested PCR for influenza A and B viruses
Multiplex RT-PCR for Influenza A virus
Primer Type	Primer name	Sequence 5′- 3′
Fw	Uni12/Inf-1	GGGGGGAGCAAAAGCAGG
Fw	Uni12/Inf-3	GGGGGGAGCGAAAGCAGG
Rv	Uni13/Inf-1	CGGGTTATTAGTAGAAACAAGG
Nested PCR with barcode tags of MinION sequencer for Influenza A virus
Primer type	Primer name	Sequence 5′- 3′
Fw	Uni12/Inf-1	GGGGGGAGCAAAAGCAGG
Fw	Uni12/Inf-3	GGGGGGAGCGAAAGCAGG
Rv-Barcode	Uni13/Inf-1-Bc	[***]- CGGGTTATTAGTAGAAACAAGG
*** Barcode sequence of MinION sequencer
Barcode sequences for Influenza A virus
Sample 1	ACAGCATCAATGTTTGGCTAGTTG
Sample 2	GATGTAGAGGGTACGGTTTGAGGC
Sample 3	GGCTCCATAGGAACTCACGCTACT
Sample 4	GATTGTCCTCAAACTGCCACCTAC
Sample 5	CCTGTCTGGAAGAAGAATGGACTT
Sample 6	CTGAACGGTCATAGAGTCCACCAT
Multiplex RT-PCR for Influenza B virus
Primer type	Primer name	Sequence 5′- 3′
Fw	B-PBs-UniF	GGGGGGAGCAGAAGCGGAGC
Rv	B-PBs-UniR	CCGGGTTATTAGTAGAAACACGAGC
Fw	B-PA-UniF	GGGGGGAGCAGAAGCGGTGC
Rv	B-PA-UniR	CCGGGTTATTAGTAGAAACACGTGC
Fw	HANA-UniF	GGGGGGAGCAGAAGCAGAGC
Rv	HANA-UniR	CCGGGTTATTAGTAGTAACAAGAGC
Fw	NP-UniF	GGGGGGAGCAGAAGCACAGC
Rv	NP-UniR	CCGGGTTATTAGTAGAAACAACAGC
Fw	M-Uni3F	GGGGGGAGCAGAAGCACGCACTT
Rv	Mg-Uni3F	GGGGGGAGCAGAAGCAGGCACTT
Fw	M-Uni3R	CCGGGTTATTAGTAGAAACAACGCACTT
Fw	NS-Uni3F	GGGGGGAGCAGAAGCAGAGGATT
Rv	NS-Uni3R	CCGGGTTATTAGTAGTAACAAGAGGATT
Nested PCR with barcode tags of MinION sequencer for Influenza B virus
Primer type	Primer name	Sequence 5′- 3′
Fw	B-PBs-UniF	GGGGGGAGCAGAAGCGGAGC
Fw	B-PA-UniF	GGGGGGAGCAGAAGCGGTGC
Fw	HANA-UniF	GGGGGGAGCAGAAGCAGAGC
Fw	NP-UniF	GGGGGGAGCAGAAGCACAGC
Fw	M-Uni3F	GGGGGGAGCAGAAGCACGCACTT
Fw	M-Uni3R	CCGGGTTATTAGTAGAAACAACGCACTT
Fw	NS-Uni3F	GGGGGGAGCAGAAGCAGAGGATT
Rv-Barcode	UniR-Bc	[***]-CCGGGTTATTAGTAG
*** Barcode sequence of MinION sequencer
Barcode sequences for Influenza B virus
Sample 7	GAGTCTTGTGTCCCAGTTACCAGG
Sample 8	TTCGGATTCTATCGTGTTTCCCTA
Sample 9	CTTGTCCAGGGTTTGTGTAACCTT
Sample 10	TTCTCGCAAAGGCAGAAAGTAGTC
Sample 11	GTGTTACCGTGGGAATGAATCCTT
Sample 12	AACTAGGCACAGCGAGTCTTGGTT
Sample 13	AAGCGTTGAAACCTTTGTCCTCTC

## Sheet: TableS2
Table S2. Analysis of mapped reads of MinION sequencer for reference genomes of influenza A and B viruses
Influenza A virus		Sample 1				Sample 2				Sample 3				Sample 4				Sample 5				Sample 6
		1D		1D2		1D		1D2		1D		1D2		1D		1D2		1D		1D2		1D		1D2
		Number of mapped reads (%)				Number of mapped reads (%)				Number of mapped reads (%)				Number of mapped reads (%)				Number of mapped reads (%)				Number of mapped reads (%)
PB2	2316bp	1211	0.0305138	106	0.0233738	2033	0.0763109	99	0.0550918	4504	0.0661964	225	0.0529911	2072	0.0643438	117	0.0364372	1053	0.0232056	76	0.0168627	1055	0.0545361	72	0.0231362
PB1	2316bp	2638	0.0664701	180	0.0396913	2562	0.0961676	122	0.0678909	5195	0.0763521	248	0.0584079	2180	0.0676977	94	0.0292744	1792	0.0394914	124	0.0275128	1972	0.101938	110	0.035347
PA	2209bp	2855	0.0719379	198	0.0436604	2267	0.0850944	90	0.0500835	5577	0.0819665	235	0.0553462	3512	0.109062	183	0.0569916	2321	0.0511493	116	0.0257377	1809	0.0935125	104	0.033419
HA	1737bp	7975	0.200947	462	0.101874	3207	0.120378	153	0.0851419	7631	0.112155	366	0.0861988	4125	0.128098	241	0.0750545	3778	0.083258	260	0.057688	1871	0.0967175	149	0.0478792
NP	1542bp	2329	0.0586842	195	0.0429989	1458	0.0547277	74	0.0411797	5980	0.0878895	251	0.0591145	2327	0.0722626	130	0.0404858	2743	0.0604491	193	0.0428223	1460	0.0754717	110	0.035347
NA	1441bp	3913	0.0985965	245	0.0540243	3552	0.133328	118	0.065665	7513	0.11042	237	0.0558172	3349	0.104	125	0.0389287	1122	0.0247262	83	0.0184158	474	0.0245025	61	0.0196015
M	1002bp	4575	0.115277	360	0.0793826	2987	0.11212	167	0.0929327	13499	0.198398	590	0.138954	5194	0.161294	340	0.105886	5898	0.129978	445	0.0987353	3182	0.164487	275	0.0883676
NS1	865bp	4781	0.120468	267	0.0588754	2553	0.0958297	124	0.0690039	10442	0.153469	501	0.117993	4246	0.131855	245	0.0763002	7227	0.159266	384	0.0852008	1575	0.0814164	121	0.0388817
Unclassified		9410	0.237105	2522	0.556119	6022	0.226043	850	0.473011	7699	0.113154	1593	0.375177	5197	0.161387	1736	0.540642	19443	0.428477	2826	0.627025	5947	0.307418	2110	0.678021
Total		39687	1	4535	1	26641	1	1797	1	68040	1	4246	1	32202	1	3211	1	45377	1	4507	1	19345	1	3112	1
		Sample 1				Sample 2				Sample 3				Sample 4				Sample 5				Sample 6
		1D		1D2		1D		1D2		1D		1D2		1D		1D2		1D		1D2		1D		1D2
		Number of mapped bases (coverage)				Number of mapped bases (coverage)				Number of mapped bases (coverage)				Number of mapped bases (coverage)				Number of mapped bases (coverage)				Number of mapped bases (coverage)
PB2	2316bp	2433726	1050.83	177026	76.4361	4065934	1755.58	205758	88.842	8452410	3649.57	444909	192.102	3564488	1539.07	194082	83.8005	1711723	739.086	121079	52.2794	1696912	732.691	89881	38.8087
PB1	2316bp	5494224	2372.29	358882	154.958	4155170	1794.11	195468	84.399	8622065	3722.83	414388	178.924	2886490	1246.33	127513	55.0574	1946371	840.402	141732	61.1969	2987006	1289.73	123697	53.4098
PA	2209bp	5834555	2641.27	362735	164.208	3904707	1767.64	165882	75.0937	10031561	4541.22	428540	193.997	4322639	1956.83	238313	107.883	3869925	1751.89	187176	84.7334	2564095	1160.75	115504	52.2879
HA	1737bp	12980757	7473.09	690285	397.401	5020823	2890.51	238152	137.105	11499831	6620.51	552335	317.982	6213753	3577.29	361934	208.367	5861791	3374.66	394363	227.037	2465140	1419.19	135434	77.9701
NP	1542bp	3344978	2169.25	259654	168.388	2057113	1334.06	98353	63.7827	8056137	5224.47	331374	214.899	3150801	2043.32	160528	104.104	3734215	2421.67	242859	157.496	1713880	1111.47	82878	53.7471
NA	1441bp	5151936	3575.25	308465	214.063	4432390	3075.91	146945	101.974	9080812	6301.74	289282	200.751	4082295	2832.96	149243	103.569	1413232	980.73	90226	62.6135	571224	396.408	26575	18.4421
M	1002bp	4389930	4381.17	320161	319.522	2781688	2776.14	149636	149.337	12631743	12606.5	516699	515.668	4797680	4788.1	294713	294.125	5538281	5527.23	384463	383.696	2911037	2905.23	153902	153.595
NS1	865bp	3945810	2115.72	211290	113.292	2044788	1096.4	94551	50.6976	8124980	4356.56	396369	212.53	3376676	1810.55	180766	96.9255	5789523	3104.3	303286	162.62	1210094	648.844	53641	28.7619
Total		43575916	3245.15	2688498	200.216	28462613	2119.65	1294745	96.4213	76499539	5697.02	3373896	251.258	32394822	2412.48	1707092	127.129	29865061	2224.09	1865184	138.903	16119388	1200.43	781512	58.2002
Influenza B virus		Sample 7				Sample 8				Sample 9				Sample 10				Sample 11				Sample 12				Sample 13
		1D		1D2		1D		1D2		1D		1D2		1D		1D2		1D		1D2		1D		1D2		1D		1D2
		Number of mapped reads (%)				Number of mapped reads (%)				Number of mapped reads (%)				Number of mapped reads (%)				Number of mapped reads (%)				Number of mapped reads (%)				Number of mapped reads (%)
PB2	2367bp	2333	0.0388937	122	0.0239827	1387	0.0192206	83	0.017754	996	0.0346098	67	0.028743	1142	0.0339265	45	0.0156033	968	0.034864	68	0.0209747	3362	0.0280368	172	0.0206433	2624	0.0274808	116	0.0140419
PB1	2340bp	2980	0.0496799	306	0.0601533	5057	0.0700784	167	0.0357219	2159	0.0750226	119	0.0510511	1304	0.0387392	81	0.028086	957	0.0344679	81	0.0249846	4960	0.041363	275	0.0330053	6500	0.0680735	247	0.0298995
PA	2275bp	3629	0.0604995	209	0.0410851	4843	0.0671129	240	0.0513369	2045	0.0710612	118	0.0506221	2128	0.0632186	86	0.0298197	1191	0.0428957	102	0.0314621	8106	0.0675984	432	0.0518483	5878	0.0615594	234	0.0283259
HA	1853bp	8154	0.135936	474	0.0931787	7994	0.110779	397	0.0849198	2153	0.0748141	149	0.0639211	4060	0.120614	228	0.0790569	3002	0.108122	205	0.0632326	19124	0.159481	1007	0.120859	8817	0.0923391	458	0.0554412
NP	1816bp	6020	0.10036	405	0.0796147	4547	0.063011	236	0.0504813	1011	0.035131	83	0.035607	1978	0.0587624	128	0.0443828	1086	0.039114	98	0.0302283	7955	0.0663392	464	0.0556889	6612	0.0692465	277	0.033531
NA	1530bp	10055	0.167628	550	0.108119	6605	0.0915302	333	0.0712299	1450	0.0503857	104	0.044616	3704	0.110038	249	0.0863384	2420	0.0871601	195	0.0601481	12937	0.107886	601	0.0721315	11104	0.116291	608	0.0735988
M	1155bp	18302	0.305115	1085	0.213289	17326	0.240099	1022	0.21861	9124	0.317048	498	0.213642	11489	0.341315	770	0.26699	4147	0.149361	441	0.136027	36449	0.30396	2280	0.273644	39603	0.414756	3452	0.417867
NS1	1062bp	5879	0.0980095	444	0.0872813	9169	0.127061	506	0.108235	4107	0.142713	238	0.102102	5064	0.150441	344	0.119279	2410	0.0867999	277	0.0854411	21944	0.182998	1321	0.158545	11161	0.116887	793	0.0959932
Unclassified		2632	0.0438784	1492	0.293297	15234	0.211108	1691	0.361711	5733	0.199215	955	0.409695	2792	0.0829447	953	0.330444	11584	0.417216	1775	0.547502	5077	0.0423387	1780	0.213634	3186	0.0333665	2076	0.251301
Total		59984	1	5087	1	72162	1	4675	1	28778	1	2331	1	33661	1	2884	1	27765	1	3242	1	119914	1	8332	1	95485	1	8261	1
		Sample 7				Sample 8				Sample 9				Sample 10				Sample 11				Sample 12				Sample 13
		1D		1D2		1D		1D2		1D		1D2		1D		1D2		1D		1D2		1D		1D2		1D		1D2
		Number of mapped bases (coverage)				Number of mapped bases (coverage)				Number of mapped bases (coverage)				Number of mapped bases (coverage)				Number of mapped bases (coverage)				Number of mapped bases (coverage)				Number of mapped bases (coverage)
PB2	2367bp	4947938	2090.38	238122	100.601	2264661	956.764	85313	36.0427	2008330	848.471	128861	54.4406	2369543	1001.07	84283	35.6075	7272210	3072.33	368963	155.878	7272210	3072.33	368963	155.878	4334937	1831.41	157906	66.7114
PB1	2340bp	3707132	1584.24	233052	99.5949	8891701	3799.87	215964	92.2923	4052348	1731.77	201693	86.1936	2606065	1113.7	125467	53.6184	10476295	4477.05	538921	230.308	10476295	4477.05	538921	230.308	8227348	3515.96	318615	136.16
PA	2275bp	7466482	3281.97	409013	179.786	5712926	2511.18	268238	117.907	3903585	1715.86	205683	90.4101	3148691	1384.04	147294	64.7446	16877960	7418.88	882977	388.122	16877960	7418.88	882977	388.122	11427348	5023.01	432031	189.904
HA	1853bp	13930438	7517.78	743051	400.999	12508374	6750.34	585553	316.003	3588029	1936.34	237244	128.032	6835788	3689.04	361167	194.909	32485182	17531.1	1676245	904.611	32485182	17531.1	1676245	904.611	14594407	7876.1	710201	383.271
NP	1816bp	10276330	5658.77	628423	346.048	7173316	3950.06	376877	207.531	1319372	726.526	99889	55.005	3209770	1767.49	194487	107.096	13216493	7277.8	740051	407.517	13216493	7277.8	740051	407.517	8361788	4604.51	372148	204.927
NA	1530bp	14171158	9262.19	728000	475.817	8767827	5730.61	391446	255.847	1862971	1217.63	108012	70.5961	4940552	3229.12	287348	187.809	16493003	10779.7	732437	478.717	16493003	10779.7	732437	478.717	14824504	9689.22	771340	504.144
M	1155bp	20233593	17518.3	1092442	945.837	18942197	16400.2	1043662	903.603	9920171	8588.89	501350	434.069	12414124	10748.2	787201	681.559	39815732	34472.5	2423592	2098.35	39815732	34472.5	2423592	2098.35	42668390	36942.3	3627519	3140.71
NS1	1062bp	6008614	5657.83	396273	373.138	9325642	8781.21	474263	446.575	4172027	3928.46	219032	206.245	5122905	4823.83	312622	294.371	22419118	21110.3	1285125	1210.1	22419118	21110.3	1285125	1210.1	11251569	10594.7	695176	654.591
Total		80741685	5607.84	4468376	310.347	73586644	5110.89	3441316	239.013	30826833	2141.05	1701764	118.194	40647438	2823.13	2299869	159.735	159055993	11047.1	8648311	600.661	159055993	11047.1	8648311	600.661	115690291	8035.16	7084936	492.078

## Sheet: Table S3
Table S3. Results of variant calling based on MinION sequencer reads
Influenza A virus
		Match bases/total bases (%)
		Total=14328 bp	PB2=2316 bp	PB1 = 2316 bp	PA = 2209 bp	HA = 1737 bp	NP = 1542 bp	NA = 1441 bp	M = 1002 bp	NS = 865 bp
Sample 1	1D	13421 /13428	2314 /2316	2316 /2316	2208 /2209	1735 /1737	1540 /1542	1441 /1441	1002 /1002	865 /865
		0.9995	0.9991	1	0.9995	0.9988	0.9987	1	1	1
	1D2	13426 /13428	2316 /2316	2316 /2316	2209 /2209	1737 /1737	1540 /1542	1441 /1441	1002 /1002	865 /865
		0.9999	1	1	1	1	0.9987	1	1	1
Sample 2	1D	13423 /13428	2316 /2316	2315 /2316	2209 /2209	1734 /1737	1541 /1542	1441 /1441	1002 /1002	865 /865
		0.9996	1	0.9996	1	0.9983	0.9994	1	1	1
	1D2	13428 /13428	2316 /2316	2316 /2316	2209 /2209	1737 /1737	1542 /1542	1441 /1441	1002 /1002	865 /865
		1	1	1	1	1	1	1	1	1
Sample 3	1D	13425 /13428	2315 /2316	2315 /2316	2208 /2209	1737 /1737	1542 /1542	1441 /1441	1002 /1002	865 /865
		0.9998	0.9996	0.9996	0.9995	1	1	1	1	1
	1D2	13428 /13428	2316 /2316	2316 /2316	2209 /2209	1737 /1737	1542 /1542	1441 /1441	1002 /1002	865 /865
		1	1	1	1	1	1	1	1	1
Sample 4	1D	13414 /13428	2315 /2316	2307 /2316	2209 /2209	1734 /1737	1541 /1542	1441 /1441	1002 /1002	865 /865
		0.999	0.9996	0.9961	1	0.9983	0.9994	1	1	1
	1D2	13420 /13428	2316 /2316	2308 /2316	2209 /2209	1737 /1737	1542 /1542	1441 /1441	1002 /1002	865 /865
		0.9994	1	0.9965	1	1	1	1	1	1
Sample 5	1D	13414 /13428	2313 /2316	2316 /2316	2203 /2209	1737 /1737	1539 /1542	1439 /1441	1002 /1002	865 /865
		0.999	0.9987	1	0.9973	1	0.9981	0.9986	1	1
	1D2	13423 /13428	2314 /2316	2316 /2316	2207 /2209	1737 /1737	1541 /1542	1440 /1441	1002 /1002	865 /865
		0.9996	0.9991	1	0.9991	1	0.9994	0.9993	1	1
Sample 6	1D	13419 /13428	2314 /2316	2315 /2316	2209 /2209	1735 /1737	1542 /1542	1438 /1441	1001 /1002	865 /865
		0.9993	0.9991	0.9996	1	0.9988	1	0.9979	0.999	1
	1D2	13424 /13428	2315 /2316	2316 /2316	2209 /2209	1736 /1737	1542 /1542	1439 /1441	1002 /1002	865 /865
		0.9997	0.9996	1	1	0.9994	1	0.9986	1	1
Influenza B virus
		Match bases/total bases (%)
		Total=14362 bp	PB2=2367 bp	PB1 = 2340 bp	PA = 2275 bp	HA = 1853 bp	NP = 1816 bp	NA = 1530 bp	M = 1155 bp	NS = 1026 bp
Sample 7	1D	14361 /14362	2367 /2367	2340 /2340	2275 /2275	1853 /1853	1816 /1816	1530 /1530	1154 /1155	1026 /1026
		0.9999	1	1	1	1	1	1	0.9991	1
	1D2	14362 /14362	2367 /2367	2340 /2340	2275 /2275	1853 /1853	1816 /1816	1530 /1530	1155 /1155	1026 /1026
		1	1	1	1	1	1	1	1	1
Sample 8	1D	14344 /14362	2360 /2367	2340 /2340	2270 /2275	1851 /1853	1814 /1816	1530 /1530	1154 /1155	1025 /1026
		0.9987	0.997	1	0.9978	0.9989	0.9989	1	0.9991	0.999
	1D2	14350 /14362	2362 /2367	2340 /2340	2272 /2275	1851 /1853	1814 /1816	1530 /1530	1155 /1155	1026 /1026
		0.9992	0.9979	1	0.9987	0.9989	0.9989	1	1	1
Sample 9	1D	14356 /14362	2366 /2367	2340 /2340	2274 /2275	1853 /1853	1814 /1816	1530 /1530	1154 /1155	1025 /1026
		0.9996	0.9996	1	0.9996	1	0.9989	1	0.9991	0.999
	1D2	14358 /14362	2367 /2367	2340 /2340	2274 /2275	1853 /1853	1814 /1816	1530 /1530	1155 /1155	1025 /1026
		0.9997	1	1	0.9996	1	0.9989	1	1	0.999
Sample 10	1D	14361 /14362	2367 /2367	2340 /2340	2274 /2275	1853 /1853	1816 /1816	1530 /1530	1155 /1155	1026 /1026
		0.9999	1	1	0.9996	1	1	1	1	1
	1D2	14361 /14362	2367 /2367	2340 /2340	2274 /2275	1853 /1853	1816 /1816	1530 /1530	1155 /1155	1026 /1026
		0.9999	1	1	0.9996	1	1	1	1	1
Sample 11	1D	14351 /14362	2366 /2367	2340 /2340	2274 /2275	1853 /1853	1816 /1816	1523 /1530	1154 /1155	1025 /1026
		0.9992	0.9996	1	0.9996	1	1	0.9954	0.9991	0.999
	1D2	14352 /14362	2367 /2367	2340 /2340	2274 /2275	1853 /1853	1816 /1816	1523 /1530	1154 /1155	1025 /1026
		0.9993	1	1	0.9996	1	1	0.9954	0.9991	0.999
Sample 12	1D	14361 /14362	2366 /2367	2340 /2340	2275 /2275	1853 /1853	1816 /1816	1530 /1530	1155 /1155	1026 /1026
		0.9999	0.9996	1	1	1	1	1	1	1
	1D2	14362 /14362	2367 /2367	2340 /2340	2275 /2275	1853 /1853	1816 /1816	1530 /1530	1155 /1155	1026 /1026
		1	1	1	1	1	1	1	1	1
Sample 13	1D	14355 /14362	2366 /2367	2340 /2340	2274 /2275	1853 /1853	1816 /1816	1530 /1530	1150 /1155	1026 /1026
		0.9995	0.9996	1	0.9996	1	1	1	0.9957	1
	1D2	14356 /14362	2367 /2367	2340 /2340	2274 /2275	1853 /1853	1816 /1816	1530 /1530	1150 /1155	1026 /1026
		0.9996	1	1	0.9996	1	1	1	0.9957	1

## Sheet: Table S4
Table S4. Calculation of the variant calling results between MinION sequencer and Illumina MiSeq platform data
Influenza A virus	Total		Sample 1		Sample 2		Sample 3		Sample 4		Sample 5		Sample 6
	1D	1D2	1D	1D2	1D	1D2	1D	1D2	1D	1D2	1D	1D2	1D	1D2
Number of true positives	389	411	23	28	104	109	99	101	123	128	19	20	21	25
Number of false negatives	41	19	7	2	5	0	2	0	13	8	7	6	7	3
Number of true negatives	80128	80138	13398	13398	13319	13319	13327	13327	13291	13292	13395	13402	13398	13400
Number of false positives	11	1	0	0	0	0	1	0	1	0	7	0	2	1
Influenza B virus	Total		Sample 7		Sample 8		Sample 9		Sample 10		Sample 11		Sample 12		Sample 13
	1D	1D2	1D	1D2	1D	1D2	1D	1D2	1D	1D2	1D	1D2	1D	1D2	1D	1D2
Number of true positives	303	311	33	33	31	35	40	42	28	28	34	34	59	60	78	79
Number of false negatives	41	33	0	0	16	12	6	4	1	1	10	10	1	0	7	6
Number of true negatives	100186	100190	14328	14329	14313	14315	14316	14316	14333	14333	14317	14318	14302	14302	14277	14277
Number of false positives	4	0	1	0	2	0	0	0	0	0	1	0	0	0	0	0
Total
	1D	1D2
Number of true positives	692	722
Number of false negatives	82	52
Number of true negatives	180314	180328
Number of false positives	15	1
	1D	1D2
Measure	Value	Value
Recall	0.8941	0.9328
Specificity	0.9999	1
Precision	0.9788	0.9986
Negative predictive value	0.9995	0.9997
False positive rate	0.0001	0
False discovery rate	0.0212	0.0014
False negative rate	0.1059	0.0672
Accuracy	0.9995	0.9997
F score	0.9345	0.9646

## Sheet: Table S5
Table S5. Calculation of the error rate of MinION sequencer 1D and 1D2 reads
Influenza A virus	Sample 1		Sample 2		Sample 3		Sample 4		Sample 5		Sample 6
	1D	1D2	1D	1D2	1D	1D2	1D	1D2	1D	1D2	1D	1D2
Total error rate (%)	11.08	6.72	10.93	6.61	10.74	6.76	11.1	7.34	11.27	7.1	11.06	7.61
Insert error rate (%)	1.92406	1.26042	1.85807	1.21582	1.85185	1.26569	1.86202	1.33478	1.90232	1.2941	1.89918	1.37186
Deletion error rate (%)	2.74241	1.80858	2.77308	1.86049	2.73552	1.85004	2.79611	1.94732	2.8002	1.82996	2.79123	1.96377
Influenza B virus	Sample 7		Sample 8		Sample 9		Sample 10		Sample 11		Sample 12		Sample 13
	1D	1D2	1D	1D2	1D	1D2	1D	1D2	1D	1D2	1D	1D2	1D	1D2
Total error rate (%)	11.14	6.81	11.54	7.17	11.52	7.98	11.28	7.34	11.62	7.98	11.48	6.82	11.59	7.19
Insert error rate (%)	2.01795	1.31002	2.01155	1.36647	2.03116	1.49433	1.98721	1.39131	2.0297	1.52294	1.9537	1.25733	1.98634	1.316
Deletion error rate (%)	2.79609	1.85941	2.81481	1.84319	2.79039	1.91936	2.85163	1.92233	2.84857	1.94768	2.76786	1.83386	2.84829	1.77119
